# Supplementary material for: Rationale and design of the German-Speaking Myeloma Multicenter Group (GMMG) trial ReLApsE: a randomized, open, multicenter phase III trial of lenalidomide/dexamethasone versus lenalidomide/dexamethasone plus subsequent autologous stem cell transplantation and lenalidomide maintenance in patients with relapsed multiple myeloma
Source: BMC Cancer. 2016 Apr 25;16:290. doi: 10.1186/s12885-016-2321-2 (PMC4845347; doi:10.1186/s12885-016-2321-2)
Supplement: Additional file 1: — SPIRIT schedule. (XLS 923 kb) [file 12885_2016_2321_MOESM1_ESM.xls]

## Sheet: Arm A
	Schedule of enrollment, interventions and assessments (arm A)
	Procedure	Screening (no earlier than day –28)	Cycle 1 and 2				Cycle 3	stem cell mobilization and apheresis*	Cycle 4		Cycle 5	From Cycle 6	Termination	Follow up 8
													of trial
													treatment
			Day	Day	Day	Day	Day	After	Day	Day	Day	Day
			1	8	15	22	1 & 15	cycle 3	1	15	1	1
	Informed consent	x
	Inclusion & exclusion critera	x
	Patient history	x	At each visit
	Physical examination, height1, weight	x	At each visit
	WHO Performance Status	x	At each visit
	Chest X-ray (if no CT scan is performed)	x						If stem cells are mobilized and collected, response and eligibility are assessed in advance
	Bone status (low dose whole body CT or X-ray)2	x	Every 12 months or if clinically indicated						Every 12 months or if clinically indicated
	Electrocardiogram3	x							x				x
	Echocardiography3	x
	Complete blood count including ANC	x	x	x	x	x	x		x	x	x	Every 28 days	x	x
	Beta-2-microglobulin (serum)	x
	Serum-chemistry (Na, K, Ca, creatinine, albumin, total protein, uric acid, urea, LDH, CRP, glucose, bilirubin, GGT, ALAT, ASAT, AP)	x	x	x	x	x	x		x	x	x	Every 28 days	x	x
	Coagulation tests (INR, pTT)	x
	Pregnancy test and counseling4	x5	x5				x5		x5	x5	x5	x5	x5	x5
	TSH (every 3 months or if clinically indicated)	x							x			Every 3 months	x
	Total protein (24 h urine collection)	x							x			Every 3 months	x	x
	Creatinine-Clearance (MDRD or urine collection)	x6	x	x	x	x	x		x	x	x	x	x	x
	CTC-evaluation/(S)AE (until 30 days after termination of trial treatment)		At each visit						At each visit
	Response assessment (after Rd cycle 3 and 5, then every 3 months)								x			Every 3 months	x	x
	Serum protein electrophoresis	x							x			Every 3 months	x	x
	Quantitative serum immunoglobulines	x							x			Every 3 months	x	x
	Free light chain assay (serum)	x							x			Every 3 months	x	x
	Quantitative light chains in 24h collection urine	x							x			Every 3 months	x	x
	Immunofixation (serum, 24 h collection urine)	x							(x)			(x) if SPEP is normal an light chain excretion in urine is below detection limit7
	Assessment of extramedullary MM (clin./radiol.)	x							x			Every 3 months	x	x
	Bone marrow cytology	x							(x)			(x) for confirmation of CR or if PD is suspected
	Bone marrow aspirate (heparin) for cytogenetics	x
	* In the absence of previously stored stem cells				1 height only at baseline			2	initial method should be performed throughout the trial
	3 Echocardiogram/Echocardiography at baseline, after Rd cycle 3 and if clinically indicated; echocardiogram aditionally at termination of trial treatment
	4 Pregnancy test only for women of childbearing potential (minimal sensitivity 25 mIE/ml)
	5 Pregnancy tests have to be performed before initiation of lenalidomide (up to threee days before), every 4 weeks during lenalidomide treatment, 4 weeks after termination of lenalidomide. All patients have to be counseled regarding pregnancy prevention and risk of teratogenicity
	6 At baseline creatinine clearence from 24 h urine collection			7 If CR is achieved, serum and urine immunofixation is performed at each response assessment
	8 During follow up until first progressive disease response assessment every 3 months, thereafter survival status and myeloma-specific treatment and salvage HDCT/ASCT are assessed every 6 months
	(unitl 2 years after last patient in)

## Sheet: Arm B
	Schedule of enrollment, interventions and assessments (arm B)
	Procedure	Screening (no earlier than day –28)	Cycle 1 and 2				Cycle 3	stem cell mobilization and apheresis*	High dose melphalan and autologous stem cell transplantation	Maintenance treatment (initiation no later than 56 days after ASCT)	Termination of trial treatment	Follow up 8
										Please note: 2nd response assessment 2 months after ASCT/before initiation of maintenance
			Day	Day	Day	Day	Day	after
			1	8	15	22	1 & 15	cycle 3
	Informed consent	x
	Inclusion & exclusion critera	x
	Patient history	x	At each visit
	Physical examination, height1, weight	x	At each visit
	WHO Performance Status	x	At each visit
	Chest X-ray (if no CT scan is performed)	x						If stem cells are mobilized and collected, response and eligibility are assessed in advance	If no stem cell mobilization/collection are performed response and eligibility are assessed before high dose melphlan
	Bone status (low dose whole body CT or X-ray)2	x	Every 12 months or if clinically indicated							Every 12 months or if clinically indicated
	Electrocardiogram3	x									x
	Echocardiography3	x
	Complete blood count including ANC	x	x	x	x	x	x			Every 28 days	x	x
	Beta-2-microglobulin (serum)	x
	Serum-chemistry (Na, K, Ca, creatinine, albumin, total protein, uric acid, urea, LDH, CRP, glucose, bilirubin, GGT, ALAT, ASAT, AP)	x	x	x	x	x	x			Every 28 days	x	x
	Coagulation tests (INR, pTT)	x
	Pregnancy test and counseling4	x5	x5				x5			x5	x5	x5
	TSH (every 3 months or if clinically indicated)	x								Every 3 months	x
	Total protein (24 h urine collection)	x								Every 3 months	x	x
	Creatinine-Clearance (MDRD or urine collection)	x6	x	x	x	x	x			x	x	x
	CTC-evaluation/(S)AE (until 30 days after termination of trial treatment)		At each visit							At each visit
	Response assessment									Every 3 months	x	x
	Serum protein electrophoresis	x								Every 3 months	x	x
	Quantitative serum immunoglobulines	x								Every 3 months	x	x
	Free light chain assay (serum)	x								Every 3 months	x	x
	Quantitative light chains in 24h collection urine	x								Every 3 months	x	x
	Immunofixation (serum, 24 h collection urine)	x						(x) if SPEP is normal an light chain excretion in urine is below detection limit7
	Assessment of extramedullary MM (clin./radiol.)	x						x	x	Every 3 months	x	x
	Bone marrow cytology	x						(x) for confirmation of CR or if PD is suspected
	Bone marrow aspirate (heparin) for cytogenetics	x
	* In the absence of previously stored stem cells				1 height only at baseline			2	initial method should be performed throughout the trial
	3 Echocardiogram/Echocardiography at baseline, after Rd cycle 3, before high dose melpahlan and if clinically indicated; echocardiogram aditionally at termination of trial treatment
	4 Pregnancy test only for women of childbearing potential (minimal sensitivity 25 mIE/ml)
	5 Pregnancy tests have to be performed before initiation of lenalidomide (up to threee days before), every 4 weeks during lenalidomide treatment, 4 weeks after termination of lenalidomide. All patients have to be counseled regarding pregnancy prevention and risk of teratogenicity
	6 At baseline creatinine clearence from 24 h urine collection			7 If CR is achieved, serum and urine immunofixation is performed at each response assessment
	8 During follow up until first progressive disease response assessment every 3 months, thereafter survival status and myeloma-specific treatment and salvage HDCT/ASCT are assessed every
	6 months (unitl 2 years after last patient in)
